# Supplementary material for: A Sensitive High-Throughput Assay for Evaluating Host-Pathogen Interactions in Cryptococcus neoformans Infection
Source: PLoS One. 2011 Jul 28;6(7):e22773. doi: 10.1371/journal.pone.0022773 (PMC3145667; doi:10.1371/journal.pone.0022773)
Supplement: Table S1 — Cryptococcal adherence and uptake of cells without or with prior staining with Lucifer Yellow. Adherence and uptake were assessed by antibody staining as described in the Methods. (XLS) [file pone.0022773.s001.xls]

## Sheet: Sheet1
	Without Lucifer Yellow staining					With Lucifer Yellow staining
	Host nuclei	Internalized cryptococci	Cryptococci per host cell	Adherent cryptococci	Adherent cryptococci per host cell	Host nuclei	Internalized cryptococci	Cryptococci per host cell	Adherent cryptococci	Adherent cryptococci per host cell
	86	45	0.523256	30	0.348837	114	79	0.692982	60	0.526316
	155	92	0.593548	47	0.303226	118	67	0.567797	41	0.347458
	119	63	0.529412	43	0.361345	137	78	0.569343	53	0.386861
	132	82	0.621212	55	0.416667	135	75	0.555556	56	0.414815
	171	86	0.502924	55	0.321637	87	49	0.563218	43	0.494253
	121	72	0.595041	42	0.347107	135	76	0.562963	46	0.340741
			Average: 0.56a		Average: 0.35b			Average: 0.59a		Average: 0.42b
			SD: ± 0.05		SD: ± 0.04			SD: ± 0.05		SD: ± 0.09
	aUptake of cryptococci with and without Lucifer Yellow: p-value = 0.42
	bAdherence of cryptococci with and without Lucifer Yellow: p-value = 0.09
