# Supplementary material for: A Sensitive High-Throughput Assay for Evaluating Host-Pathogen Interactions in Cryptococcus neoformans Infection
Source: PLoS One. 2011 Jul 28;6(7):e22773. doi: 10.1371/journal.pone.0022773 (PMC3145667; doi:10.1371/journal.pone.0022773)
Supplement: Table S3 — Derivation of SSMD values for control studies. (XLS) [file pone.0022773.s003.xls]

## Sheet: Sheet1
		Exp 1a	Exp 2	Exp 3	Exp 4	Exp 5
	Unopsonized	0.883932	2.94091	3.15716	2.58133	0.513578
		1.08971	3.24898	3.54718	3.56915	1.17613
		0.820511	3.02036	3.11738		0.836118
			3.24104	3.88064		1.43435
						1.2084
						1.88
	Average	0.931384	3.11282	3.42559	3.07524	1.17476
	SD	0.140733	0.156079	0.360049	0.698494	0.472806
	Opsonized	33.8664	19.8192	30.5453	39.0331	35.094
		24.0972	18.563	27.8776	34.9805	29.9641
		19.9432	14.7513	19.2696		30.9647
			10.4758	17.3756		23.5042
						25.2572
						21.04
	Average	25.9689	15.9023	23.767	37.0068	27.638
	SD	7.14779	4.21084	6.42701	2.86562	5.25948
	SSMD = (μ1 – μ2) / √(σ12 + σ22)	3.50216	3.0352	3.16003	11.5041	5.01132
	aThe average SSMD of these 5 experiments is 5.24. Thirteen other
	experiments used to characterize our assay are not shown because
	they involved cell perturbation; the average SSMD for those 13 was
	4.66. The average SSMD for all 18 experiments was 4.8.
