# Supplementary material for: A Sensitive High-Throughput Assay for Evaluating Host-Pathogen Interactions in Cryptococcus neoformans Infection
Source: PLoS One. 2011 Jul 28;6(7):e22773. doi: 10.1371/journal.pone.0022773 (PMC3145667; doi:10.1371/journal.pone.0022773)
Supplement: Table S4 — Comparison of PMA-differentiation protocols for THP-1 cells. (XLS) [file pone.0022773.s004.xls]

## Sheet: Sheet1
		Unopsonized fungal cells						Opsonized fungal cells
		Phagocytic index			Adherence index			Phagocytic index			Adherence index
		PMAra	Standardb		PMAr	Standard		PMAr	Standard		PMAr	Standard
		8.3958	5.68006		3.5982	1.39104		38.6332	26.1312		6.27615	5.73152
		9.81169	6.17775		3.03931	1.22832		36.0174	31.2893		5.65832	6.28001
		9.62302	6.57165		3.1746	1.58353		42.2592	43.814		8.4289	10.6383
		9.37746	6.22333		3.7037	1.31579		48.59	52.214		13.2755	11.6605
		11.5716	7.31892		6.5662	1.59272		37.8933	59.1566		10.0547	12.1046
		7.4141	6.97248		2.04943	1.87156		40.2324	57.5947		9.22295	9.85656
		8.46024	6.20767		2.08686	1.91874		30.0853	61.2394		7.61267	10.3926
		5.20114	5.22479		1.78789	1.45808		35.3683	53.2453		7.16656	11.0011
		2.33069	8.14617		0.747581	1.48458		36.6551	47.6154		5.11265	8.39374
		6.96203	7.09056		1.52643	1.81118		30.4666	40.0458		5.58097	7.58963
		5.0767	5.55115		0.949598	1.22918		41.4615	47.5663		7.38462	9.02256
		5.72117	4.42291		1.38512	1.01095		52.2966	37.1575		10.6253	7.74829
		7.28402	5.78927		2.20215	1.23504		33.7363	30.4016		3.62637	7.02811
		4.59144	5.05162		1.40078	1.06932		31.6273	29.1916		4.72441	4.86527
		7.3361	6.15559		1.97417	1.92598		33.6037	34.5669		7.64774	6.37795
		5.07502	6.91145		1.76523	1.54788		43.0541	45.9367		6.78685	9.27127
		3.84075	6.90537		1.54567	2.63062		35.8357	45.8167		5.52408	9.36255
		5.11768	7.98535		1.23153	1.61172		43.0192	38.2308		8.20244	7.02354
		4.75073	8.28809		1.6129	2.31632		39.1476	43.806		6.86661	8.47015
		6.47482	7.65766		1.88849	2.04435		42.9868	40.7203		12.1287	7.7545
		5.57984	10.7916		1.3371	2.20314		33.7983	44.432		7.08155	7.51121
		4.01737	8.20809		1.62866	2.42775		31.5476	35.3127		6.05159	8.31354
		4.00908	7.68608		1.17247	1.3754		28.1865	32.14		5.07772	6.75346
		4.15987	5.67758		2.07993	1.82346		27.2418	36.9087		5.10783	5.94848
		3.57964	6.06646		0.788177	1.66151		37.7129	28.1563		4.74453	5.28823
		3.7831	5.90875		0.945776	1.42109		42.5587	33.3204		7.3107	6.4391
		3.5613	6.00875		0.69335	0.955034		35.23	27.6817		6.2954	4.71453
		5.27638	6.71391		1.41617	1.34278		37.4369	32.5704		9.889	5.51595
		4.25017	7.25446		0.621977	1.67411		29.8397	37.0896		4.68557	5.39116
		5.12232	7.71101		1.6055	1.56304		23.8095	30.3551		3.31263	4.83808
		3.46304	7.10383		1.01167	1.45719		39.5963	35.3964		5.43478	5.2589
		4.57666	7.31707		1.56369	1.51151		32.2013	29.2215		4.27673	4.40015
		3.76884	7.92683		0.711893	1.82927		39.7152	27.9453		7.59494	5.34781
		5.92294	5.89339		1.49511	1.05105		39.2053	24.0835		5.29801	2.96984
		3.69624	5.31046		1.00806	1.02124		40.6577	32.1552		6.27803	5.17241
		5.84054	5.82662		2.81211	0.900047		33.2539	35.1971		6.91299	5.27039
		4.27642	4.36174		1.64239	0.760304		30.6691	20.142		4.27509	3.81544
		4.32039	5.45066		1.40777	1.14001		33.1492	27.2847		5.52486	4.65729
		6.52508	6.37273		2.40074	1.22268		34.5238	22.8038		6.34921	3.73236
		6.54426	9.40888		2.9661	1.81882		39.0663	26.9953		9.33661	6.06416
		4.2377	8.42359		1.46128	2.32651		43.7421	25.3975		5.81542	4.77009
		3.04642	10.2446		0.918762	2.94222		48.5246	23.3972		6.77596	4.53789
		2.28845	7.5		0.372539	1.93662		49.5132	23.6399		12.7955	4.23688
		4.10461	9.94513		1.70723	2.6749		44.7316	23.5078		7.15706	5.09642
		4.78684	9.42168		1.49589	2.45117		38.6037	21.6674		5.95483	3.34321
		4.13793	7.08546		1.57635	2.30095		40.5229	19.1703		6.53595	4.32314
		3.42105	9.64404		1.15789	3.1457		47.4359	19.1775		5.67766	3.12919
		4.32053	6.9697		2.47415	2.07792		42.9142	25.0246		7.38523	5.5665
	Average	5.35486	7.01177		1.76476	1.69359		37.8825	34.7065		6.89254	6.52039
	SD±	2.03512	1.4895		1.03825	0.551528		6.21169	10.86		2.22304	2.33552
		aThis assay was performed according to the protocol found in ref [63].
		bThis assay was performed according to the protocol found in the Methods.
